# Supplementary material for: Analysis of Therapeutic Decisions for Infantile Hemangiomas: A Prospective Study Comparing the Hemangioma Severity Scale with the Infantile Hemangioma Referral Score
Source: Children (Basel). 2022 Nov 28;9(12):1851. doi: 10.3390/children9121851 (PMC9777170; doi:10.3390/children9121851)
Supplement: Supplementary file 1 [file children-09-01851-s001.zip]

Archive with 1 entries (1 files):
- children-2048265-supplementary.pdf
